# Supplementary material for: Living Wild in a Mediterranean Island: Spatial and Temporal Behaviour of Free-Roaming Cats in Cyprus
Source: Animals (Basel). 2026 Apr 3;16(7):1101. doi: 10.3390/ani16071101 (PMC13072416; doi:10.3390/ani16071101)
Supplement: Supplementary file 1 [file animals-16-01101-s001.zip]

Archive with 2 entries (2 files):
- Suppementary File S2.pdf
- Suppementary File S1.pdf
